# Supplementary material for: Macrophage-Colony-Stimulating Factor Receptor Enhances Prostate Cancer Cell Growth and Aggressiveness In Vitro and In Vivo and Increases Osteopontin Expression
Source: Int J Mol Sci. 2022 Dec 16;23(24):16028. doi: 10.3390/ijms232416028 (PMC9785574; doi:10.3390/ijms232416028)
Supplement: Supplementary file 1 [file ijms-23-16028-s001.zip]

Archive with 3 entries (3 files):
- Supp Figure S1 Mougel et al.pdf
- supp Figure S2 mougel et al.pdf
- TABLE S1 GO and reactome analysis data mougel et al.xls
